# Supplementary material for: Placental malaria vaccine candidate antigen VAR2CSA displays atypical domain architecture in some Plasmodium falciparum strains
Source: Commun Biol. 2019 Dec 6;2:457. doi: 10.1038/s42003-019-0704-z (PMC6897902; doi:10.1038/s42003-019-0704-z)
Supplement: Supplementary file 4 — Supplementary Data 2 [file 42003_2019_704_MOESM4_ESM.xlsx]

## Sheet: PassSamples.Var2csa.CPP.Details
SampleID	Source	DataType	Experiment Name	PassFail	Length_AA	MeanDepth	RPKM	N_DBL	MeanScorePerAA	EditDist	DomainDetails
Brazil_7G8	LabStrain	DNA-seq	Sanger	Pass	2709	258.5	101.96	6	4.65	386	NTS(DD2,Score=4.2,Edits=10); DBL1(3D7,Score=4.3,Edits=72); ID1(IT4,Score=4.9,Edits=8); DBL2(HB3_A,Score=4.3,Edits=74); ID2a(3D7,Score=5.3,Edits=3); ID2b(DD2,Score=4.9,Edits=24); DBL3(IT4,Score=5,Edits=34); DBL4(HB3_B,Score=5.1,Edits=22); DBL5(IGH,Score=4.7,Edits=35); DBL6(IT4,Score=3.8,Edits=104)
C0095a01	Tanzania	DNA-seq	Sanger	Pass	2639	45.5	56.89	6	4.82	265	NTS(HB3_B,Score=5,Edits=2); DBL1(3D7,Score=5.1,Edits=27); ID1(IT4,Score=4.6,Edits=15); DBL2(3D7,Score=5,Edits=37); ID2a(3D7,Score=5,Edits=8); ID2b(3D7,Score=4.7,Edits=22); DBL3(IGH,Score=5,Edits=32); DBL4(3D7,Score=5.2,Edits=22); DBL5(3D7,Score=5,Edits=24); DBL6(3D7,Score=3.8,Edits=76)
C0111a01	Tanzania	DNA-seq	Sanger	Truncated	387	102.1	9.19	1	4.26	84	NTS(IT4,Score=4.7,Edits=5); DBL1(IGH,Score=3.8,Edits=79)
C0181a01	Tanzania	DNA-seq	Sanger	Pass	2674	65.6	32.66	6	4.47	395	NTS(HB3_A,Score=4.4,Edits=7); DBL1(3D7,Score=4.6,Edits=57); ID1(DD2,Score=4.2,Edits=20); DBL2(DD2,Score=4.4,Edits=72); ID2a(3D7,Score=3.9,Edits=15); ID2b(DD2,Score=4.9,Edits=24); DBL3(IGH,Score=5.1,Edits=24); DBL4(3D7,Score=4.8,Edits=37); DBL5(IGH,Score=4.5,Edits=47); DBL6(HB3_A,Score=4.1,Edits=92)
C02000521	Tanzania	DNA-seq	Sanger	Pass	2609	81.9	80.77	6	4.19	401	NTS(3D7,Score=4.3,Edits=9); DBL1(3D7,Score=4.8,Edits=44); ID1(3D7,Score=4.3,Edits=15); DBL2(3D7,Score=4.9,Edits=43); ID2a(DD2,Score=2.3,Edits=19); ID2b(3D7,Score=3.9,Edits=42); DBL3(3D7,Score=4.9,Edits=34); DBL4(3D7,Score=5,Edits=28); DBL5(3D7,Score=5,Edits=23); DBL6(3D7,Score=2.4,Edits=144)
C02000629	Tanzania	DNA-seq	Sanger	Pass	2723	136.5	126.19	6	4.52	418	NTS(HB3_B,Score=4.8,Edits=3); DBL1(3D7,Score=4.4,Edits=69); ID1(HB3_A,Score=4.2,Edits=22); DBL2(3D7,Score=4.4,Edits=75); ID2a(HB3_A,Score=4.3,Edits=12); ID2b(DD2,Score=4.7,Edits=29); DBL3(IGH,Score=5,Edits=33); DBL4(IT4,Score=4.8,Edits=36); DBL5(3D7,Score=4.9,Edits=27); DBL6(IT4,Score=3.7,Edits=112)
C02000640	Tanzania	DNA-seq	Sanger	Pass	2734	83.2	89.68	6	4.6	358	NTS(HB3_A,Score=4.3,Edits=9); DBL1(3D7,Score=4.6,Edits=53); ID1(HB3_A,Score=4.4,Edits=17); DBL2(3D7,Score=4.5,Edits=73); ID2a(DD2,Score=4.3,Edits=10); ID2b(DD2,Score=4.5,Edits=34); DBL3(IGH,Score=4.9,Edits=36); DBL4(DD2,Score=5.1,Edits=24); DBL5(3D7,Score=4.8,Edits=30); DBL6(HB3_B,Score=4.4,Edits=72)
C02000646	Tanzania	DNA-seq	Sanger	Pass	2705	133.4	112.15	6	4.56	384	NTS(IT4,Score=4.3,Edits=8); DBL1(IT4,Score=4.6,Edits=60); ID1(IT4,Score=4.3,Edits=18); DBL2(3D7,Score=4.3,Edits=80); ID2a(HB3_B,Score=4.2,Edits=12); ID2b(IT4,Score=4.6,Edits=33); DBL3(IGH,Score=5,Edits=32); DBL4(IGH,Score=5.3,Edits=16); DBL5(IT4,Score=4.6,Edits=46); DBL6(IT4,Score=4.3,Edits=79)
C02000708	Tanzania	DNA-seq	Sanger	Pass	2700	53.1	51.43	6	4.53	386	NTS(3D7,Score=4.3,Edits=8); DBL1(3D7,Score=4.3,Edits=71); ID1(IT4,Score=4.3,Edits=19); DBL2(HB3_A,Score=4.5,Edits=72); ID2a(DD2,Score=4,Edits=13); ID2b(HB3_B,Score=4.8,Edits=27); DBL3(IGH,Score=5.1,Edits=24); DBL4(HB3_B,Score=5.1,Edits=24); DBL5(IGH,Score=4.7,Edits=35); DBL6(3D7,Score=4.1,Edits=93)
C02000835	Tanzania	DNA-seq	Sanger	Pass	2694	96.6	41.2	6	4.66	363	NTS(IT4,Score=4.7,Edits=4); DBL1(3D7,Score=4.7,Edits=51); ID1(IT4,Score=4.5,Edits=17); DBL2(DD2,Score=4.3,Edits=81); ID2a(HB3_B,Score=4.7,Edits=6); ID2b(IGH,Score=4.8,Edits=27); DBL3(IGH,Score=5,Edits=33); DBL4(DD2,Score=5.3,Edits=15); DBL5(IT4,Score=4.9,Edits=31); DBL6(IT4,Score=3.9,Edits=98)
C02000843	Tanzania	DNA-seq	Sanger	Pass	2693	131.1	65.24	6	4.45	445	NTS(HB3_A,Score=4.8,Edits=4); DBL1(HB3_A,Score=3.7,Edits=115); ID1(IT4,Score=4.4,Edits=18); DBL2(3D7,Score=4.4,Edits=67); ID2a(DD2,Score=4,Edits=12); ID2b(DD2,Score=4.7,Edits=33); DBL3(IGH,Score=5.1,Edits=29); DBL4(IGH,Score=5,Edits=31); DBL5(3D7,Score=4.8,Edits=28); DBL6(IT4,Score=3.7,Edits=108)
C02000863	Tanzania	DNA-seq	Sanger	Pass	2517	99.5	70.71	6	4.21	478	NTS(3D7,Score=4.3,Edits=9); DBL1(3D7,Score=3.5,Edits=104); ID1(DD2,Score=4.5,Edits=18); DBL2(3D7,Score=4.3,Edits=66); ID2a(3D7,Score=4.1,Edits=13); ID2b(DD2,Score=4.6,Edits=31); DBL3(IGH,Score=4.8,Edits=44); DBL4(IGH,Score=5.1,Edits=25); DBL5(3D7,Score=4.9,Edits=25); DBL6(3D7,Score=2,Edits=143)
C02000867	Tanzania	DNA-seq	Sanger	Pass	2584	109	82.78	6	4.28	400	NTS(HB3_B,Score=4.8,Edits=4); DBL1(3D7,Score=4,Edits=79); ID1(3D7,Score=4.5,Edits=17); DBL2(3D7,Score=5,Edits=41); ID2a(DD2,Score=2.1,Edits=26); ID2b(DD2,Score=4.3,Edits=39); DBL3(3D7,Score=5.2,Edits=21); DBL4(3D7,Score=5.3,Edits=17); DBL5(3D7,Score=5.1,Edits=20); DBL6(3D7,Score=2.6,Edits=136)
C02116511	Tanzania	DNA-seq	Sanger	Pass	2689	103.2	61.72	6	4.4	460	NTS(HB3_A,Score=4.8,Edits=4); DBL1(3D7,Score=3.6,Edits=116); ID1(HB3_A,Score=4.2,Edits=22); DBL2(HB3_A,Score=4.4,Edits=81); ID2a(HB3_B,Score=3.8,Edits=16); ID2b(DD2,Score=4.6,Edits=31); DBL3(IGH,Score=4.9,Edits=33); DBL4(IT4,Score=5.1,Edits=24); DBL5(3D7,Score=4.5,Edits=45); DBL6(HB3_B,Score=4.1,Edits=88)
C02117551	Tanzania	DNA-seq	Sanger	Pass	2712	96.9	46.39	6	4.46	403	NTS(HB3_A,Score=4.4,Edits=7); DBL1(3D7,Score=4.3,Edits=72); ID1(3D7,Score=4.1,Edits=24); DBL2(DD2,Score=4.1,Edits=96); ID2a(DD2,Score=3.9,Edits=14); ID2b(DD2,Score=4.5,Edits=37); DBL3(IGH,Score=5,Edits=30); DBL4(IGH,Score=5,Edits=30); DBL5(IGH,Score=4.8,Edits=30); DBL6(IT4,Score=4.5,Edits=63)
C02117711	Tanzania	DNA-seq	Sanger	Pass	2758	105.2	63.14	6	4.46	408	NTS(HB3_B,Score=4.5,Edits=6); DBL1(3D7,Score=4.5,Edits=64); ID1(DD2,Score=4.1,Edits=21); DBL2(3D7,Score=4.1,Edits=85); ID2a(HB3_A,Score=4,Edits=12); ID2b(IGH,Score=4.9,Edits=21); DBL3(IGH,Score=5.2,Edits=16); DBL4(IGH,Score=5.2,Edits=21); DBL5(3D7,Score=4.8,Edits=32); DBL6(3D7,Score=3.1,Edits=130)
C02118021	Tanzania	DNA-seq	Sanger	Pass	2683	104.1	64.16	6	4.42	430	NTS(HB3_B,Score=4.4,Edits=8); DBL1(3D7,Score=4.5,Edits=61); ID1(IT4,Score=4.4,Edits=18); DBL2(3D7,Score=4.4,Edits=74); ID2a(HB3_B,Score=3.6,Edits=19); ID2b(DD2,Score=4.7,Edits=29); DBL3(IGH,Score=4.7,Edits=42); DBL4(HB3_B,Score=5,Edits=31); DBL5(IT4,Score=4.5,Edits=49); DBL6(IT4,Score=4,Edits=99)
C02122531	Tanzania	DNA-seq	Sanger	Pass	2728	106.6	78.65	6	4.43	456	NTS(HB3_B,Score=4.5,Edits=7); DBL1(IGH,Score=3.9,Edits=98); ID1(DSM,Score=4.4,Edits=26); DBL2(IGH,Score=3.9,Edits=106); ID2a(HB3_B,Score=4.2,Edits=12); ID2b(DD2,Score=4.8,Edits=28); DBL3(IGH,Score=4.9,Edits=39); DBL4(3D7,Score=5.1,Edits=23); DBL5(IGH,Score=4.6,Edits=43); DBL6(3D7,Score=4.2,Edits=74)
C02123031	Tanzania	DNA-seq	Sanger	Pass	2577	51.5	52.74	6	4.22	398	NTS(3D7,Score=4.6,Edits=4); DBL1(3D7,Score=4.9,Edits=40); ID1(DD2,Score=4.2,Edits=20); DBL2(3D7,Score=3.6,Edits=94); ID2a(3D7,Score=1.6,Edits=25); ID2b(3D7,Score=4.7,Edits=25); DBL3(3D7,Score=5,Edits=35); DBL4(IGH,Score=5.1,Edits=24); DBL5(3D7,Score=4.8,Edits=38); DBL6(3D7,Score=3.6,Edits=93)
C02123921	Tanzania	DNA-seq	Sanger	Pass	2676	105.7	45.62	6	4.25	472	NTS(DD2,Score=4.4,Edits=8); DBL1(3D7,Score=4.2,Edits=82); ID1(HB3_A,Score=2.9,Edits=44); DBL2(HB3_A,Score=4.3,Edits=73); ID2a(HB3_B,Score=3.9,Edits=15); ID2b(IT4,Score=4.5,Edits=37); DBL3(IGH,Score=4.8,Edits=37); DBL4(IGH,Score=5.2,Edits=18); DBL5(HB3_A,Score=4.5,Edits=45); DBL6(IT4,Score=3.6,Edits=113)
C02124751	Tanzania	DNA-seq	Sanger	Pass	2630	115.9	69.82	6	4.3	454	NTS(DD2,Score=4.9,Edits=3); DBL1(3D7,Score=4.6,Edits=60); ID1(IT4,Score=2.8,Edits=44); DBL2(HB3_A,Score=4.1,Edits=107); ID2a(DD2,Score=4.2,Edits=10); ID2b(DD2,Score=4.6,Edits=33); DBL3(IGH,Score=5.1,Edits=25); DBL4(IT4,Score=5,Edits=27); DBL5(IGH,Score=4.8,Edits=26); DBL6(HB3_B,Score=3,Edits=119)
C02128931	Tanzania	DNA-seq	Sanger	Pass	2696	94.1	50.27	6	4.43	469	NTS(HB3_A,Score=4.7,Edits=5); DBL1(IGH,Score=3.5,Edits=128); ID1(IGH,Score=3.6,Edits=32); DBL2(HB3_A,Score=4.1,Edits=95); ID2a(HB3_B,Score=4.7,Edits=7); ID2b(IT4,Score=4.6,Edits=32); DBL3(IGH,Score=4.9,Edits=34); DBL4(DD2,Score=5.1,Edits=23); DBL5(IT4,Score=4.9,Edits=30); DBL6(IT4,Score=4.3,Edits=83)
C0372a01	Tanzania	DNA-seq	Sanger	Pass	2663	117.1	68.8	6	4.41	408	NTS(DD2,Score=4.9,Edits=3); DBL1(3D7,Score=4.3,Edits=75); ID1(IT4,Score=2.8,Edits=44); DBL2(HB3_A,Score=4.3,Edits=77); ID2a(DD2,Score=4.2,Edits=10); ID2b(IGH,Score=4.7,Edits=31); DBL3(IGH,Score=5,Edits=28); DBL4(3D7,Score=5,Edits=32); DBL5(IGH,Score=4.6,Edits=45); DBL6(IT4,Score=4.4,Edits=63)
C04000066	Tanzania	DNA-seq	Sanger	Pass	2694	105.9	54.12	6	4.43	464	NTS(HB3_B,Score=4.9,Edits=3); DBL1(IGH,Score=3.5,Edits=128); ID1(IGH,Score=4,Edits=24); DBL2(3D7,Score=4.2,Edits=88); ID2a(3D7,Score=4.1,Edits=13); ID2b(HB3_B,Score=4.7,Edits=29); DBL3(IGH,Score=5,Edits=28); DBL4(3D7,Score=5.1,Edits=22); DBL5(HB3_A,Score=4.5,Edits=44); DBL6(HB3_A,Score=4.2,Edits=85)
C04006931	Tanzania	DNA-seq	Sanger	Pass	2723	141.5	101.26	6	4.52	419	NTS(IT4,Score=4.1,Edits=12); DBL1(DD2,Score=4.5,Edits=69); ID1(3D7,Score=4.3,Edits=20); DBL2(HB3_A,Score=4.2,Edits=91); ID2a(DD2,Score=4.7,Edits=8); ID2b(DD2,Score=4.7,Edits=29); DBL3(HB3_A,Score=5,Edits=36); DBL4(IT4,Score=5,Edits=30); DBL5(IT4,Score=4.8,Edits=32); DBL6(IT4,Score=4,Edits=92)
C04033041	Tanzania	DNA-seq	Sanger	Pass	2699	104.8	70.77	6	4.53	372	NTS(3D7,Score=4,Edits=12); DBL1(3D7,Score=5,Edits=35); ID1(IT4,Score=4.4,Edits=16); DBL2(DD2,Score=4.2,Edits=95); ID2a(HB3_A,Score=4.2,Edits=15); ID2b(DD2,Score=4.7,Edits=31); DBL3(IGH,Score=4.9,Edits=34); DBL4(IT4,Score=4.9,Edits=30); DBL5(IGH,Score=4.7,Edits=41); DBL6(HB3_A,Score=4.4,Edits=63)
C04048431	Tanzania	DNA-seq	Sanger	Pass	2679	103.5	58.48	6	4.39	411	NTS(HB3_A,Score=4.6,Edits=5); DBL1(IGH,Score=4.4,Edits=68); ID1(IGH,Score=3.8,Edits=28); DBL2(3D7,Score=4.3,Edits=79); ID2a(DD2,Score=3.4,Edits=19); ID2b(HB3_B,Score=4.8,Edits=25); DBL3(IGH,Score=4.8,Edits=43); DBL4(HB3_B,Score=5,Edits=25); DBL5(IGH,Score=4.6,Edits=38); DBL6(HB3_B,Score=4.2,Edits=81)
C04058551	Tanzania	DNA-seq	Sanger	Pass	2613	96.3	111.92	6	4.52	332	NTS(HB3_B,Score=4.9,Edits=2); DBL1(3D7,Score=4.9,Edits=39); ID1(DD2,Score=4.6,Edits=13); DBL2(3D7,Score=4.1,Edits=76); ID2a(DD2,Score=3.2,Edits=16); ID2b(3D7,Score=4.3,Edits=34); DBL3(3D7,Score=5,Edits=35); DBL4(3D7,Score=5.2,Edits=18); DBL5(3D7,Score=4.8,Edits=32); DBL6(3D7,Score=4.2,Edits=67)
C04058557	Tanzania	DNA-seq	Sanger	Pass	2741	78.3	55.57	6	4.44	432	NTS(3D7,Score=4.6,Edits=5); DBL1(IGH,Score=4.3,Edits=76); ID1(IGH,Score=3.4,Edits=35); DBL2(HB3_A,Score=3.9,Edits=109); ID2a(HB3_B,Score=4.2,Edits=12); ID2b(IGH,Score=5,Edits=19); DBL3(IGH,Score=4.9,Edits=37); DBL4(IGH,Score=5.3,Edits=15); DBL5(3D7,Score=4.5,Edits=45); DBL6(IT4,Score=4.3,Edits=79)
C04066111	Tanzania	DNA-seq	Sanger	Pass	2663	117.5	53.1	6	4.28	467	NTS(HB3_A,Score=4.4,Edits=8); DBL1(IGH,Score=4,Edits=86); ID1(IGH,Score=3.6,Edits=30); DBL2(3D7,Score=4.2,Edits=85); ID2a(HB3_B,Score=3.7,Edits=17); ID2b(DD2,Score=4.6,Edits=34); DBL3(IGH,Score=4.7,Edits=41); DBL4(DD2,Score=5.1,Edits=28); DBL5(IGH,Score=4.6,Edits=38); DBL6(HB3_B,Score=3.8,Edits=100)
C04067751	Tanzania	DNA-seq	Sanger	Pass.Novel	3470	100.6	58.44	6	4.49	388	NTS(DD2,Score=4.1,Edits=12); DBL1(HB3_A,Score=4.6,Edits=55); ID1(DD2,Score=4.4,Edits=17); DBL2(DD2,Score=5,Edits=38); ID2a(3D7,Score=4.6,Edits=8); ID2b(DD2,Score=4.7,Edits=31); DBL3(DD2,Score=4.8,Edits=31); DBL4(DD2,Score=5,Edits=24); DBL5(IGH,Score=4.7,Edits=38); DBL6(3D7,Score=3.1,Edits=134)
C04079631	Tanzania	DNA-seq	Sanger	Pass	2671	115.3	70.34	6	4.44	393	NTS(DD2,Score=4.3,Edits=9); DBL1(IGH,Score=4.5,Edits=66); ID1(3D7,Score=4.2,Edits=23); DBL2(DD2,Score=4.5,Edits=59); ID2a(3D7,Score=3.5,Edits=21); ID2b(DD2,Score=4.7,Edits=30); DBL3(3D7,Score=4.8,Edits=41); DBL4(HB3_B,Score=5,Edits=29); DBL5(3D7,Score=4.7,Edits=35); DBL6(IT4,Score=4.3,Edits=80)
C04103631	Tanzania	DNA-seq	Sanger	Pass	2725	99.4	46.55	6	4.41	456	NTS(HB3_B,Score=4.5,Edits=6); DBL1(IGH,Score=3.4,Edits=128); ID1(IGH,Score=4.4,Edits=19); DBL2(HB3_A,Score=4.2,Edits=96); ID2a(3D7,Score=3.8,Edits=18); ID2b(DD2,Score=4.8,Edits=30); DBL3(IGH,Score=4.8,Edits=42); DBL4(IT4,Score=5,Edits=30); DBL5(IGH,Score=4.8,Edits=31); DBL6(HB3_A,Score=4.5,Edits=56)
C04134141	Tanzania	DNA-seq	Sanger	Pass	2611	63	87.26	6	4.35	370	NTS(3D7,Score=4.3,Edits=9); DBL1(3D7,Score=4.3,Edits=70); ID1(IT4,Score=4.5,Edits=17); DBL2(3D7,Score=4.9,Edits=38); ID2a(3D7,Score=3,Edits=21); ID2b(DD2,Score=4.6,Edits=27); DBL3(3D7,Score=5.2,Edits=20); DBL4(3D7,Score=5.1,Edits=28); DBL5(3D7,Score=4.3,Edits=49); DBL6(3D7,Score=3.5,Edits=91)
C04138961	Tanzania	DNA-seq	Sanger	Pass	2829	88.9	124.8	6	4.46	420	NTS(DD2,Score=4.4,Edits=7); DBL1(IT4,Score=4.7,Edits=57); ID1(HB3_A,Score=4.4,Edits=19); DBL2(3D7,Score=4.6,Edits=63); ID2a(DD2,Score=4.2,Edits=11); ID2b(DD2,Score=4.6,Edits=31); DBL3(3D7,Score=4.6,Edits=46); DBL4(DD2,Score=5.1,Edits=23); DBL5(IT4,Score=4.5,Edits=52); DBL6(3D7,Score=3.6,Edits=111)
C04141731	Tanzania	DNA-seq	Sanger	Pass	2694	88.2	81.61	6	4.69	368	NTS(HB3_B,Score=4.8,Edits=3); DBL1(3D7,Score=4.4,Edits=68); ID1(3D7,Score=4.5,Edits=15); DBL2(3D7,Score=4.5,Edits=67); ID2a(3D7,Score=5.2,Edits=4); ID2b(DD2,Score=4.6,Edits=33); DBL3(IGH,Score=5,Edits=31); DBL4(IGH,Score=5.2,Edits=17); DBL5(3D7,Score=4.6,Edits=37); DBL6(HB3_B,Score=4,Edits=93)
C0504a01	Tanzania	DNA-seq	Sanger	Pass	2690	177.1	37.37	6	4.53	414	NTS(HB3_B,Score=4.9,Edits=3); DBL1(HB3_A,Score=4.3,Edits=77); ID1(DD2,Score=4.3,Edits=19); DBL2(3D7,Score=4.2,Edits=91); ID2a(HB3_A,Score=4.4,Edits=11); ID2b(HB3_B,Score=4.4,Edits=42); DBL3(IGH,Score=4.9,Edits=37); DBL4(IT4,Score=5.1,Edits=24); DBL5(IGH,Score=4.7,Edits=34); DBL6(HB3_A,Score=4.1,Edits=76)
Cambodia_NF135	LabStrain	DNA-seq	Sanger	Pass	2685	297.1	105.88	6	4.6	386	NTS(HB3_B,Score=4.8,Edits=3); DBL1(3D7,Score=4.7,Edits=52); ID1(DD2,Score=4.6,Edits=14); DBL2(DD2,Score=4.5,Edits=74); ID2a(HB3_B,Score=4.4,Edits=10); ID2b(IGH,Score=4.7,Edits=28); DBL3(IGH,Score=4.9,Edits=37); DBL4(DD2,Score=5,Edits=22); DBL5(IT4,Score=4.6,Edits=46); DBL6(IT4,Score=3.8,Edits=100)
CH_477	Gambia	RNA-seq	Cunnington	Pass	2647	146.8	106.28	6	4.44	404	NTS(DD2,Score=4.1,Edits=12); DBL1(3D7,Score=4.9,Edits=40); ID1(IT4,Score=2.6,Edits=48); DBL2(HB3_A,Score=4.1,Edits=88); ID2a(3D7,Score=5.2,Edits=4); ID2b(DD2,Score=5,Edits=19); DBL3(3D7,Score=4.8,Edits=44); DBL4(IT4,Score=5,Edits=27); DBL5(IT4,Score=4.8,Edits=34); DBL6(IT4,Score=4.1,Edits=88)
CH_488	Gambia	RNA-seq	Cunnington	Pass	2711	82	29.23	6	4.35	457	NTS(HB3_B,Score=4.4,Edits=7); DBL1(3D7,Score=4.6,Edits=58); ID1(DD2,Score=4.3,Edits=21); DBL2(DD2,Score=4.3,Edits=80); ID2a(HB3_B,Score=4,Edits=14); ID2b(DD2,Score=4.7,Edits=28); DBL3(IGH,Score=5,Edits=34); DBL4(HB3_B,Score=5,Edits=27); DBL5(3D7,Score=4.8,Edits=28); DBL6(3D7,Score=2.4,Edits=160)
CS2	LabStrain	DNA-seq	Sanger	Pass	2672	69.8	27.85	6	5.33	77	NTS(IT4,Score=5.1,Edits=0); DBL1(IT4,Score=5.6,Edits=0); ID1(IT4,Score=5.3,Edits=0); DBL2(IT4,Score=5.5,Edits=0); ID2a(3D7,Score=5.5,Edits=0); ID2b(IT4,Score=5.5,Edits=1); DBL3(IT4,Score=5.5,Edits=0); DBL4(IT4,Score=5.5,Edits=2); DBL5(IT4,Score=5.4,Edits=1); DBL6(IT4,Score=4.4,Edits=73)
ElSalvador_SantaLucia	LabStrain	DNA-seq	Sanger	Pass	2685	293.6	89.52	6	4.65	363	NTS(DD2,Score=4.6,Edits=4); DBL1(3D7,Score=4.6,Edits=57); ID1(IT4,Score=4.6,Edits=13); DBL2(IT4,Score=4.2,Edits=80); ID2a(HB3_A,Score=4.7,Edits=5); ID2b(IGH,Score=4.8,Edits=25); DBL3(HB3_A,Score=4.9,Edits=39); DBL4(IGH,Score=5.2,Edits=19); DBL5(IT4,Score=4.6,Edits=40); DBL6(IT4,Score=4.2,Edits=81)
HL_157	Gambia	RNA-seq	Cunnington	Pass	2518	62.8	47.69	6	4.39	434	NTS(HB3_A,Score=4.8,Edits=4); DBL1(3D7,Score=4.9,Edits=41); ID1(IT4,Score=4.4,Edits=18); DBL2(3D7,Score=4.3,Edits=79); ID2a(3D7,Score=4.7,Edits=9); ID2b(DD2,Score=4.4,Edits=33); DBL3(3D7,Score=4.6,Edits=55); DBL4(DD2,Score=5.2,Edits=17); DBL5(3D7,Score=5,Edits=27); DBL6(3D7,Score=1.5,Edits=151)
IFC66	NewGuinea	RNA-seq	TonkinHill	Pass	2507	59.7	64.53	6	4.15	468	NTS(DD2,Score=3.7,Edits=12); DBL1(IT4,Score=4.6,Edits=60); ID1(HB3_A,Score=4.1,Edits=25); DBL2(HB3_A,Score=3.8,Edits=89); ID2a(DD2,Score=3.9,Edits=15); ID2b(3D7,Score=4.8,Edits=22); DBL3(3D7,Score=4.7,Edits=42); DBL4(DD2,Score=5.1,Edits=25); DBL5(3D7,Score=4.5,Edits=41); DBL6(3D7,Score=2.1,Edits=137)
IT4_FCR3	LabStrain	DNA-seq	Sanger	Pass	2678	29.48	28.37	6	NA	NA	NA
M0038	Tanzania	DNA-seq	Sanger	Pass	2680	108.9	61.53	6	4.57	358	NTS(HB3_B,Score=4.5,Edits=6); DBL1(3D7,Score=4.6,Edits=58); ID1(IT4,Score=4.4,Edits=17); DBL2(3D7,Score=4.8,Edits=48); ID2a(DD2,Score=4.2,Edits=11); ID2b(HB3_B,Score=4.8,Edits=25); DBL3(IGH,Score=5.2,Edits=24); DBL4(IT4,Score=4.8,Edits=36); DBL5(3D7,Score=4.7,Edits=37); DBL6(3D7,Score=3.8,Edits=96)
M03070710	Tanzania	DNA-seq	Sanger	Pass	2683	83	34.09	6	4.46	393	NTS(3D7,Score=4.4,Edits=7); DBL1(HB3_A,Score=4.4,Edits=66); ID1(IT4,Score=4.4,Edits=18); DBL2(HB3_A,Score=4.1,Edits=81); ID2a(3D7,Score=3.8,Edits=17); ID2b(HB3_B,Score=4.6,Edits=31); DBL3(IGH,Score=5,Edits=31); DBL4(3D7,Score=4.9,Edits=31); DBL5(3D7,Score=4.7,Edits=36); DBL6(3D7,Score=4.2,Edits=75)
M0466	Tanzania	DNA-seq	Sanger	Pass	2688	186.1	63.43	6	4.77	332	NTS(HB3_A,Score=5,Edits=2); DBL1(IGH,Score=4.5,Edits=58); ID1(3D7,Score=4.9,Edits=9); DBL2(3D7,Score=4.7,Edits=52); ID2a(HB3_A,Score=5.3,Edits=1); ID2b(3D7,Score=4.4,Edits=32); DBL3(IGH,Score=5.1,Edits=22); DBL4(HB3_B,Score=5.1,Edits=26); DBL5(IGH,Score=4.5,Edits=46); DBL6(IT4,Score=4.2,Edits=84)
M0584	Tanzania	DNA-seq	Sanger	Pass	2708	119.2	46.08	6	4.46	470	NTS(HB3_B,Score=4.5,Edits=7); DBL1(HB3_A,Score=3.2,Edits=138); ID1(DSM,Score=4.2,Edits=32); DBL2(3D7,Score=3.9,Edits=111); ID2a(DD2,Score=4.8,Edits=6); ID2b(3D7,Score=5,Edits=17); DBL3(IGH,Score=5,Edits=28); DBL4(HB3_B,Score=5.2,Edits=17); DBL5(IT4,Score=4.6,Edits=42); DBL6(HB3_A,Score=4.2,Edits=72)
M0711	Tanzania	DNA-seq	Sanger	Pass	2717	88.3	51.62	6	4.5	423	NTS(3D7,Score=4.2,Edits=9); DBL1(3D7,Score=4.2,Edits=81); ID1(IT4,Score=4.4,Edits=18); DBL2(3D7,Score=4.4,Edits=75); ID2a(DD2,Score=4.5,Edits=9); ID2b(HB3_B,Score=4.7,Edits=28); DBL3(IGH,Score=5.1,Edits=22); DBL4(IT4,Score=4.9,Edits=37); DBL5(3D7,Score=4.7,Edits=34); DBL6(IT4,Score=3.9,Edits=110)
M0736	Tanzania	DNA-seq	Sanger	Pass	2684	130.6	89.62	6	4.61	356	NTS(DD2,Score=4.3,Edits=7); DBL1(3D7,Score=4.7,Edits=53); ID1(HB3_A,Score=4.5,Edits=17); DBL2(3D7,Score=4.7,Edits=53); ID2a(DD2,Score=4.2,Edits=11); ID2b(3D7,Score=4.9,Edits=21); DBL3(IGH,Score=4.9,Edits=37); DBL4(3D7,Score=5.1,Edits=29); DBL5(IT4,Score=4.7,Edits=38); DBL6(IT4,Score=4.1,Edits=90)
M0918	Tanzania	DNA-seq	Sanger	Pass	2686	120.9	37.14	6	4.56	419	NTS(3D7,Score=4.7,Edits=5); DBL1(HB3_A,Score=4.5,Edits=62); ID1(DD2,Score=4.2,Edits=19); DBL2(IGH,Score=4.3,Edits=81); ID2a(HB3_B,Score=5,Edits=4); ID2b(DD2,Score=4.6,Edits=33); DBL3(IGH,Score=5.1,Edits=30); DBL4(IGH,Score=4.7,Edits=38); DBL5(3D7,Score=4.7,Edits=38); DBL6(IT4,Score=3.8,Edits=109)
M0920	Tanzania	DNA-seq	Sanger	Pass	2697	101.7	62.45	6	4.42	438	NTS(IT4,Score=4.7,Edits=5); DBL1(IGH,Score=4.6,Edits=54); ID1(IGH,Score=3.6,Edits=32); DBL2(DD2,Score=4.2,Edits=79); ID2a(3D7,Score=4.2,Edits=13); ID2b(IGH,Score=4.7,Edits=29); DBL3(3D7,Score=4.8,Edits=46); DBL4(HB3_B,Score=5.1,Edits=22); DBL5(HB3_A,Score=4.6,Edits=40); DBL6(HB3_A,Score=3.6,Edits=118)
M0984	Tanzania	DNA-seq	Sanger	Pass	2671	66.2	93.76	6	5.45	0	NTS(3D7,Score=5.1,Edits=0); DBL1(3D7,Score=5.5,Edits=0); ID1(3D7,Score=5.3,Edits=0); DBL2(3D7,Score=5.5,Edits=0); ID2a(3D7,Score=5.5,Edits=0); ID2b(3D7,Score=5.4,Edits=0); DBL3(3D7,Score=5.5,Edits=0); DBL4(3D7,Score=5.5,Edits=0); DBL5(3D7,Score=5.5,Edits=0); DBL6(3D7,Score=5.5,Edits=0)
M1000	Tanzania	DNA-seq	Sanger	Pass	2698	162.2	58.16	6	4.47	404	NTS(HB3_A,Score=4.6,Edits=6); DBL1(HB3_A,Score=4.5,Edits=59); ID1(HB3_A,Score=4.1,Edits=23); DBL2(3D7,Score=4.5,Edits=63); ID2a(DD2,Score=3.9,Edits=15); ID2b(DD2,Score=4.6,Edits=35); DBL3(IGH,Score=5,Edits=28); DBL4(HB3_B,Score=5,Edits=30); DBL5(IGH,Score=4.8,Edits=29); DBL6(IT4,Score=3.5,Edits=116)
M1010	Tanzania	DNA-seq	Sanger	Pass	2694	64.4	63.01	6	4.58	354	NTS(3D7,Score=4.3,Edits=7); DBL1(3D7,Score=4.9,Edits=39); ID1(3D7,Score=4.5,Edits=16); DBL2(3D7,Score=4.6,Edits=62); ID2a(HB3_B,Score=4,Edits=14); ID2b(IGH,Score=4.8,Edits=26); DBL3(IGH,Score=5.1,Edits=24); DBL4(HB3_B,Score=5.1,Edits=23); DBL5(IGH,Score=4.7,Edits=35); DBL6(HB3_A,Score=3.8,Edits=108)
MalayanCamp	LabStrain	DNA-seq	Sanger	Pass	2701	312.5	122.4	6	4.63	349	NTS(IT4,Score=4.8,Edits=3); DBL1(3D7,Score=4.7,Edits=53); ID1(3D7,Score=4.7,Edits=13); DBL2(3D7,Score=4.6,Edits=61); ID2a(DD2,Score=3.8,Edits=15); ID2b(IGH,Score=5.2,Edits=12); DBL3(IGH,Score=5.1,Edits=27); DBL4(IGH,Score=5.3,Edits=12); DBL5(3D7,Score=4.6,Edits=40); DBL6(3D7,Score=3.6,Edits=113)
Mali_PS103	Mali	DNA-seq	Sanger	Pass.Novel	3968	273.5	143.17	8	4.5	523	NTS(HB3_B,Score=4.8,Edits=3); DBL1(HB3_A,Score=4.2,Edits=85); ID1(IT4,Score=4.1,Edits=23); DBL2(HB3_A,Score=4.5,Edits=73); ID2a(DD2,Score=4.8,Edits=6); ID2b(DD2,Score=4.8,Edits=26); DBL3(IGH,Score=5,Edits=34); DBL4(IGH,Score=5.3,Edits=14); DBL5(IGH,Score=4.7,Edits=31); DBL6(3D7,Score=3.4,Edits=117); DBL5(DD2,Score=2.8,Edits=111); DBL6(DD2,Score=5.4,Edits=0)
Mali_PS122	Mali	DNA-seq	Sanger	Pass.Novel	3080	343.3	216.92	7	3.91	636	NTS(HB3_A,Score=4.3,Edits=8); DBL1(IGH,Score=4.2,Edits=81); ID1(IGH,Score=1.6,Edits=49); DBL2(3D7,Score=4.5,Edits=68); ID2a(HB3_B,Score=3.8,Edits=18); ID2b(DD2,Score=4.9,Edits=21); DBL3(IGH,Score=4.7,Edits=40); DBL4(3D7,Score=5,Edits=22); DBL5(3D7,Score=4.6,Edits=42); DBL6(3D7,Score=3.2,Edits=126); DBL5(DD2,Score=2.1,Edits=161)
Mali_PS149	Mali	DNA-seq	Sanger	Pass	2683	254.9	117.02	6	4.55	365	NTS(HB3_B,Score=4.4,Edits=7); DBL1(HB3_A,Score=4.5,Edits=67); ID1(DD2,Score=4.4,Edits=19); DBL2(IT4,Score=4.3,Edits=76); ID2a(DD2,Score=4.1,Edits=11); ID2b(DD2,Score=4.5,Edits=35); DBL3(IGH,Score=5.2,Edits=19); DBL4(HB3_B,Score=5.2,Edits=19); DBL5(HB3_A,Score=4.6,Edits=39); DBL6(HB3_A,Score=4.3,Edits=73)
Mali_PS170	Mali	DNA-seq	Sanger	Pass	2684	320.1	115.26	6	4.58	408	NTS(IT4,Score=4.8,Edits=4); DBL1(IT4,Score=4.3,Edits=76); ID1(DD2,Score=4.3,Edits=21); DBL2(HB3_A,Score=4.2,Edits=76); ID2a(DD2,Score=5,Edits=3); ID2b(IGH,Score=4.7,Edits=29); DBL3(IGH,Score=4.9,Edits=34); DBL4(IGH,Score=5,Edits=26); DBL5(IGH,Score=4.6,Edits=40); DBL6(IT4,Score=3.9,Edits=99)
Mali_PS183	Mali	DNA-seq	Sanger	Pass	2575	211.5	187.37	6	4.13	439	NTS(3D7,Score=4.6,Edits=5); DBL1(3D7,Score=4.6,Edits=56); ID1(3D7,Score=0.8,Edits=73); DBL2(3D7,Score=4.7,Edits=51); ID2a(HB3_A,Score=3.7,Edits=13); ID2b(3D7,Score=4.6,Edits=30); DBL3(3D7,Score=4.9,Edits=42); DBL4(DD2,Score=5.1,Edits=25); DBL5(3D7,Score=5,Edits=30); DBL6(3D7,Score=3.2,Edits=114)
Mali_PS186	Mali	DNA-seq	Sanger	Pass	2717	287.5	65.21	6	4.6	398	NTS(IT4,Score=5.1,Edits=0); DBL1(3D7,Score=4.3,Edits=69); ID1(IT4,Score=4.5,Edits=14); DBL2(3D7,Score=4.1,Edits=88); ID2a(HB3_A,Score=4.6,Edits=9); ID2b(IGH,Score=4.9,Edits=20); DBL3(IT4,Score=4.9,Edits=36); DBL4(HB3_B,Score=5.2,Edits=24); DBL5(IGH,Score=4.6,Edits=34); DBL6(IT4,Score=3.7,Edits=104)
Mali_PS189	Mali	DNA-seq	Sanger	Pass	2683	231	95.59	6	4.53	408	NTS(HB3_A,Score=4.7,Edits=4); DBL1(3D7,Score=4.5,Edits=58); ID1(3D7,Score=4.9,Edits=9); DBL2(IGH,Score=4.4,Edits=70); ID2a(HB3_B,Score=3.9,Edits=17); ID2b(IGH,Score=4.7,Edits=32); DBL3(IT4,Score=4.9,Edits=39); DBL4(HB3_B,Score=5.1,Edits=25); DBL5(HB3_A,Score=4.5,Edits=43); DBL6(IT4,Score=3.8,Edits=111)
Mali_PS206	Mali	DNA-seq	Sanger	Pass	2743	371.2	132.12	6	4.35	451	NTS(3D7,Score=4.6,Edits=5); DBL1(IGH,Score=4.8,Edits=40); ID1(IGH,Score=3.1,Edits=40); DBL2(HB3_A,Score=4.1,Edits=95); ID2a(DD2,Score=4.4,Edits=9); ID2b(IT4,Score=4.5,Edits=33); DBL3(3D7,Score=4.8,Edits=45); DBL4(IT4,Score=5,Edits=29); DBL5(IGH,Score=4.6,Edits=43); DBL6(IT4,Score=3.6,Edits=112)
Mali_PS250	Mali	DNA-seq	Sanger	Pass	2716	324.1	154.22	6	4.59	334	NTS(HB3_A,Score=4.5,Edits=6); DBL1(IGH,Score=4.4,Edits=68); ID1(IGH,Score=3.8,Edits=28); DBL2(3D7,Score=4.5,Edits=72); ID2a(DD2,Score=3.8,Edits=17); ID2b(DD2,Score=4.7,Edits=30); DBL3(HB3_A,Score=4.8,Edits=41); DBL4(IGH,Score=5,Edits=27); DBL5(3D7,Score=5.2,Edits=18); DBL6(3D7,Score=5.1,Edits=27)
Mali_PS96	Mali	DNA-seq	Sanger	Pass	2769	279	207.52	6	4.43	484	NTS(HB3_A,Score=4.3,Edits=7); DBL1(3D7,Score=4.7,Edits=50); ID1(HB3_A,Score=4,Edits=26); DBL2(3D7,Score=4.5,Edits=71); ID2a(3D7,Score=5,Edits=7); ID2b(DD2,Score=4.6,Edits=34); DBL3(IGH,Score=5,Edits=29); DBL4(3D7,Score=5.2,Edits=20); DBL5(IT4,Score=4.6,Edits=43); DBL6(HB3_A,Score=2.3,Edits=197)
Mali_PS97	Mali	DNA-seq	Sanger	Pass	2716	423.7	88.8	6	4.46	409	NTS(HB3_A,Score=4.5,Edits=6); DBL1(3D7,Score=4.6,Edits=61); ID1(3D7,Score=4.1,Edits=25); DBL2(IT4,Score=4.1,Edits=91); ID2a(DD2,Score=3.5,Edits=19); ID2b(IGH,Score=4.8,Edits=25); DBL3(HB3_A,Score=5,Edits=34); DBL4(3D7,Score=5.2,Edits=22); DBL5(IGH,Score=4.6,Edits=40); DBL6(IT4,Score=4.2,Edits=86)
MCp3X	LabStrain	RNA-seq	Current study	Pass	2702	961.5	454.69	6	4.63	352	NTS(IT4,Score=4.8,Edits=3); DBL1(3D7,Score=4.7,Edits=53); ID1(3D7,Score=4.7,Edits=13); DBL2(3D7,Score=4.6,Edits=61); ID2a(DD2,Score=3.8,Edits=15); ID2b(IGH,Score=5.2,Edits=12); DBL3(IGH,Score=5.1,Edits=27); DBL4(IGH,Score=5.3,Edits=12); DBL5(3D7,Score=4.6,Edits=40); DBL6(3D7,Score=3.6,Edits=116)
Netherland_NF54	LabStrain	DNA-seq	Sanger	Pass	2671	185	143.55	6	5.45	0	NTS(3D7,Score=5.1,Edits=0); DBL1(3D7,Score=5.5,Edits=0); ID1(3D7,Score=5.3,Edits=0); DBL2(3D7,Score=5.5,Edits=0); ID2a(3D7,Score=5.5,Edits=0); ID2b(3D7,Score=5.4,Edits=0); DBL3(3D7,Score=5.5,Edits=0); DBL4(3D7,Score=5.5,Edits=0); DBL5(3D7,Score=5.5,Edits=0); DBL6(3D7,Score=5.5,Edits=0)
NS_200101_W4_CD36	Mali	RNA-seq	Current study	Pass	2692	166.1	8.11	6	4.43	434	NTS(HB3_A,Score=4.5,Edits=6); DBL1(HB3_A,Score=4.2,Edits=80); ID1(DD2,Score=3.9,Edits=27); DBL2(IT4,Score=4.4,Edits=70); ID2a(HB3_A,Score=4.5,Edits=8); ID2b(IGH,Score=4.9,Edits=21); DBL3(IGH,Score=5.2,Edits=17); DBL4(IT4,Score=5.2,Edits=19); DBL5(HB3_A,Score=4.6,Edits=42); DBL6(HB3_B,Score=2.9,Edits=144)
PA0144_GN	Mali	DNA-seq	Sanger	Pass	2702	36.8	39.49	6	4.51	449	NTS(HB3_B,Score=4.8,Edits=3); DBL1(3D7,Score=4.4,Edits=64); ID1(IGH,Score=3.6,Edits=31); DBL2(IT4,Score=3.9,Edits=113); ID2a(3D7,Score=5.4,Edits=2); ID2b(DD2,Score=4.8,Edits=27); DBL3(IGH,Score=4.7,Edits=37); DBL4(DD2,Score=5.2,Edits=20); DBL5(IGH,Score=4.5,Edits=46); DBL6(3D7,Score=3.7,Edits=106)
Parent3D7	Reference_3D7	DNA-seq	Sanger	Pass	2670	75.5	59.22	6	5.45	0	NTS(3D7,Score=5.1,Edits=0); DBL1(3D7,Score=5.5,Edits=0); ID1(3D7,Score=5.3,Edits=0); DBL2(3D7,Score=5.5,Edits=0); ID2a(3D7,Score=5.5,Edits=0); ID2b(3D7,Score=5.4,Edits=0); DBL3(3D7,Score=5.5,Edits=0); DBL4(3D7,Score=5.5,Edits=0); DBL5(3D7,Score=5.5,Edits=0); DBL6(3D7,Score=5.5,Edits=0)
ParentDD2	LabStrain	DNA-seq	Sanger	Pass	2677	65	25.79	6	5.43	0	NTS(DD2,Score=5.1,Edits=0); DBL1(DD2,Score=5,Edits=20); ID1(DD2,Score=5.3,Edits=0); DBL2(DD2,Score=4.8,Edits=33); ID2a(3D7,Score=1.8,Edits=28); ID2b(DD2,Score=4.8,Edits=13); DBL3(DD2,Score=4.1,Edits=50); DBL4(DD2,Score=5.5,Edits=5); DBL5(DD2,Score=3,Edits=72)
ParentGB4	LabStrain	DNA-seq	Sanger	Pass	2683	106.2	37.01	6	4.46	402	NTS(DD2,Score=4.5,Edits=5); DBL1(DD2,Score=4.5,Edits=66); ID1(3D7,Score=3.9,Edits=24); DBL2(IGH,Score=4.2,Edits=84); ID2a(HB3_B,Score=4.5,Edits=10); ID2b(IT4,Score=4.5,Edits=34); DBL3(IGH,Score=4.7,Edits=48); DBL4(IT4,Score=5.1,Edits=25); DBL5(HB3_A,Score=4.9,Edits=25); DBL6(DD2,Score=3.7,Edits=81)
ParentHB3	LabStrain	DNA-seq	Sanger	Pass	2723	133.1	64.96	6	5.16	97	NTS(HB3_B,Score=5.2,Edits=0); DBL1(HB3_A,Score=5.4,Edits=3); ID1(HB3_A,Score=5.3,Edits=0); DBL2(HB3_A,Score=5.5,Edits=6); ID2a(HB3_A,Score=4.5,Edits=8); ID2b(3D7,Score=4.6,Edits=35); DBL3(HB3_A,Score=5.2,Edits=17); DBL4(DD2,Score=5.3,Edits=13); DBL5(HB3_A,Score=5.4,Edits=0); DBL6(HB3_B,Score=5.3,Edits=15)
Philippine_FCH4	LabStrain	DNA-seq	Sanger	Pass	2708	253.9	110.3	6	4.65	386	NTS(DD2,Score=4.2,Edits=10); DBL1(3D7,Score=4.3,Edits=72); ID1(IT4,Score=4.9,Edits=8); DBL2(HB3_A,Score=4.3,Edits=74); ID2a(3D7,Score=5.3,Edits=3); ID2b(DD2,Score=4.9,Edits=24); DBL3(IT4,Score=5,Edits=34); DBL4(HB3_B,Score=5.1,Edits=22); DBL5(IGH,Score=4.7,Edits=35); DBL6(IT4,Score=3.8,Edits=104)
S_200101_W2_CSA	Mali	RNA-seq	Current study	Pass.Novel	2903	558.1	50.13	7	4.12	596	NTS(HB3_A,Score=4.5,Edits=6); DBL1(HB3_A,Score=4.2,Edits=80); ID1(DD2,Score=3.9,Edits=27); DBL2(IT4,Score=4.4,Edits=70); ID2a(HB3_A,Score=4.5,Edits=8); ID2b(IGH,Score=4.9,Edits=21); DBL3(IGH,Score=5.2,Edits=17); DBL4(IT4,Score=5.2,Edits=19); DBL5(HB3_A,Score=4.6,Edits=42); DBL6(HB3_B,Score=2.9,Edits=144); DBL5(IT4,Score=1,Edits=162)
S_200101_W4_CD36	Mali	RNA-seq	Current study	Pass.Novel	3189	1040.1	82.34	7	4.21	591	NTS(HB3_A,Score=4.5,Edits=6); DBL1(HB3_A,Score=4.2,Edits=80); ID1(DD2,Score=3.9,Edits=27); DBL2(IT4,Score=4.4,Edits=70); ID2a(HB3_A,Score=4.5,Edits=8); ID2b(IGH,Score=4.9,Edits=21); DBL3(IGH,Score=5.2,Edits=17); DBL4(IT4,Score=5.2,Edits=19); DBL5(HB3_A,Score=4.6,Edits=42); DBL6(HB3_B,Score=2.9,Edits=144); DBL5(DD2,Score=2.1,Edits=157)
S_200101_W5_CSA	Mali	RNA-seq	Current study	Pass.Novel	2927	1391.7	187.05	7	4.15	596	NTS(HB3_A,Score=4.5,Edits=6); DBL1(HB3_A,Score=4.2,Edits=80); ID1(DD2,Score=3.9,Edits=27); DBL2(IT4,Score=4.4,Edits=70); ID2a(HB3_A,Score=4.5,Edits=8); ID2b(IGH,Score=4.9,Edits=21); DBL3(IGH,Score=5.2,Edits=17); DBL4(IT4,Score=5.2,Edits=19); DBL5(HB3_A,Score=4.6,Edits=42); DBL6(HB3_B,Score=2.9,Edits=144); DBL5(DD2,Score=1.4,Edits=162)
S_200101_W5_CSA	Mali	RNA-seq	Current study	Pass.Novel	2927	1391.7	187.05	7	4.15	596	NTS(HB3_A,Score=4.5,Edits=6); DBL1(HB3_A,Score=4.2,Edits=80); ID1(DD2,Score=3.9,Edits=27); DBL2(IT4,Score=4.4,Edits=70); ID2a(HB3_A,Score=4.5,Edits=8); ID2b(IGH,Score=4.9,Edits=21); DBL3(IGH,Score=5.2,Edits=17); DBL4(IT4,Score=5.2,Edits=19); DBL5(HB3_A,Score=4.6,Edits=42); DBL6(HB3_B,Score=2.9,Edits=144); DBL5(DD2,Score=1.4,Edits=162)
S_200101_W9_Both	Mali	RNA-seq	Current study	Pass.Novel	2903	265.7	13.34	7	4.12	596	NTS(HB3_A,Score=4.5,Edits=6); DBL1(HB3_A,Score=4.2,Edits=80); ID1(DD2,Score=3.9,Edits=27); DBL2(IT4,Score=4.4,Edits=70); ID2a(HB3_A,Score=4.5,Edits=8); ID2b(IGH,Score=4.9,Edits=21); DBL3(IGH,Score=5.2,Edits=17); DBL4(IT4,Score=5.2,Edits=19); DBL5(HB3_A,Score=4.6,Edits=42); DBL6(HB3_B,Score=2.9,Edits=144); DBL5(IT4,Score=1,Edits=162)
S_NF54_W2_CSA	LabStrain	RNA-seq	Current study	Pass	2668	686	136.73	6	5.45	0	NTS(3D7,Score=5.1,Edits=0); DBL1(3D7,Score=5.5,Edits=0); ID1(3D7,Score=5.3,Edits=0); DBL2(3D7,Score=5.5,Edits=0); ID2a(3D7,Score=5.5,Edits=0); ID2b(3D7,Score=5.4,Edits=0); DBL3(3D7,Score=5.5,Edits=0); DBL4(3D7,Score=5.5,Edits=0); DBL5(3D7,Score=5.5,Edits=0); DBL6(3D7,Score=5.5,Edits=0)
S_NF54_W4_CSA	LabStrain	RNA-seq	Current study	Pass	2668	2737	814.62	6	5.45	0	NTS(3D7,Score=5.1,Edits=0); DBL1(3D7,Score=5.5,Edits=0); ID1(3D7,Score=5.3,Edits=0); DBL2(3D7,Score=5.5,Edits=0); ID2a(3D7,Score=5.5,Edits=0); ID2b(3D7,Score=5.4,Edits=0); DBL3(3D7,Score=5.5,Edits=0); DBL4(3D7,Score=5.5,Edits=0); DBL5(3D7,Score=5.5,Edits=0); DBL6(3D7,Score=5.5,Edits=0)
S_NF54_W6_CSA	LabStrain	RNA-seq	Current study	Pass	2668	1009.9	204.03	6	5.45	0	NTS(3D7,Score=5.1,Edits=0); DBL1(3D7,Score=5.5,Edits=0); ID1(3D7,Score=5.3,Edits=0); DBL2(3D7,Score=5.5,Edits=0); ID2a(3D7,Score=5.5,Edits=0); ID2b(3D7,Score=5.4,Edits=0); DBL3(3D7,Score=5.5,Edits=0); DBL4(3D7,Score=5.5,Edits=0); DBL5(3D7,Score=5.5,Edits=0); DBL6(3D7,Score=5.5,Edits=0)
SFM8	NewGuinea	RNA-seq	TonkinHill	Pass	2705	179.6	46.92	6	4.46	387	NTS(HB3_A,Score=4.5,Edits=7); DBL1(3D7,Score=4.7,Edits=51); ID1(IT4,Score=4.1,Edits=23); DBL2(HB3_A,Score=4.4,Edits=82); ID2a(DD2,Score=3.7,Edits=17); ID2b(DD2,Score=4.6,Edits=33); DBL3(IGH,Score=5.1,Edits=24); DBL4(DD2,Score=4.7,Edits=38); DBL5(3D7,Score=4.6,Edits=38); DBL6(HB3_A,Score=4.2,Edits=74)
Uganda_PaloAlto	LabStrain	DNA-seq	Sanger	Pass	2702	190.4	95.63	6	4.63	352	NTS(IT4,Score=4.8,Edits=3); DBL1(3D7,Score=4.7,Edits=53); ID1(3D7,Score=4.7,Edits=13); DBL2(3D7,Score=4.6,Edits=61); ID2a(DD2,Score=3.8,Edits=15); ID2b(IGH,Score=5.2,Edits=12); DBL3(IGH,Score=5.1,Edits=27); DBL4(IGH,Score=5.3,Edits=12); DBL5(3D7,Score=4.6,Edits=40); DBL6(3D7,Score=3.6,Edits=116)
Vietnam_OakKnoll	LabStrain	DNA-seq	Sanger	Pass	2676	230.6	107.92	6	5.45	4	NTS(IT4,Score=5.1,Edits=0); DBL1(IT4,Score=5.6,Edits=0); ID1(IT4,Score=5.3,Edits=0); DBL2(IT4,Score=5.5,Edits=0); ID2a(3D7,Score=5.5,Edits=0); ID2b(IT4,Score=5.5,Edits=1); DBL3(IT4,Score=5.5,Edits=0); DBL4(IT4,Score=5.5,Edits=2); DBL5(IT4,Score=5.4,Edits=1); DBL6(IT4,Score=5.6,Edits=0)
W2	LabStrain	DNA-seq	Sanger	Pass	2851	262.4	28.17	6	5.43	0	NTS(DD2,Score=5.1,Edits=0); DBL1(DD2,Score=5.5,Edits=0); ID1(DD2,Score=5.3,Edits=0); DBL2(DD2,Score=5.5,Edits=0); ID2a(DD2,Score=5.4,Edits=0); ID2b(DD2,Score=5.5,Edits=0); DBL3(DD2,Score=5.5,Edits=0); DBL4(DD2,Score=5.5,Edits=0); DBL5(DD2,Score=5.5,Edits=0); DBL6(DD2,Score=5.4,Edits=0)

## Sheet: Failed.Samples.Var2csa.CPP.Deta
SampleID	Source	DataType	Experiment Name	PassFail	Length_AA	MeanDepth	RPKM	N_DBL	MeanScorePerAA	EditDist	DomainDetails
IFC63	NewGuinea	RNA-seq	TonkinHill	Fail	184	0.7	0.2	0	0		No Domains Detected
IFD6	NewGuinea	RNA-seq	TonkinHill	Fail	2286	10.9	8.09	6	3.64	650	NTS(DD2,Score=4.1,Edits=9); DBL1(3D7,Score=2.2,Edits=154); ID1(DD2,Score=2.6,Edits=49); DBL2(DD2,Score=3.7,Edits=94); ID2a(3D7,Score=5.4,Edits=2); ID2b(DD2,Score=2.8,Edits=62); DBL3(3D7,Score=4.7,Edits=45); DBL4(DD2,Score=5.1,Edits=26); DBL5(3D7,Score=4.5,Edits=42); DBL6(IT4,Score=1.3,Edits=167)
IFD8	NewGuinea	RNA-seq	TonkinHill	Fail	1709	3.4	1.91	3	2.9	316	NTS(IT4,Score=2.8,Edits=14); ID1(3D7,Score=2.1,Edits=51); ID2a(DD2,Score=1.3,Edits=34); DBL3(3D7,Score=2.8,Edits=110); DBL4(DD2,Score=5.1,Edits=25); DBL5(3D7,Score=3.1,Edits=82)
IFM12	NewGuinea	RNA-seq	TonkinHill	Fail	1427	2.6	2.39	2	3.03	330	ID1(IT4,Score=3.6,Edits=31); ID2b(3D7,Score=2.6,Edits=84); DBL4(DD2,Score=2.6,Edits=132); DBL5(IT4,Score=3.2,Edits=83)
IFM14	NewGuinea	RNA-seq	TonkinHill	Fail	352	4	3.69	0	0		No Domains Detected
IFM21	NewGuinea	RNA-seq	TonkinHill	Fail	177	0.5	0.11	0	1.52	24	ID2a(3D7,Score=1.5,Edits=24)
IFM23	NewGuinea	RNA-seq	TonkinHill	Fail	309	1.3	0.4	0	0		No Domains Detected
IFM24	NewGuinea	RNA-seq	TonkinHill	Fail	379	2.1	0.69	1	1.03	219	DBL1(IGH,Score=1.3,Edits=183); ID2a(3D7,Score=0.8,Edits=36)
IFM26	NewGuinea	RNA-seq	TonkinHill	Fail	179	0.9	0.24	0	0		No Domains Detected
IFM27	NewGuinea	RNA-seq	TonkinHill	Fail	2188	5.6	26.87	5	3.63	458	DBL1(3D7,Score=2.7,Edits=121); ID1(DD2,Score=4.4,Edits=18); DBL2(3D7,Score=2.9,Edits=120); ID2a(HB3_B,Score=1.6,Edits=31); ID2b(DD2,Score=3.5,Edits=46); DBL3(3D7,Score=4.7,Edits=41); DBL4(DD2,Score=4.4,Edits=46); DBL5(3D7,Score=4.8,Edits=35)
IFM47	NewGuinea	RNA-seq	TonkinHill	Fail	2340	17.3	12.82	5	3.89	424	NTS(IT4,Score=4.8,Edits=4); DBL1(IT4,Score=4.4,Edits=66); ID1(3D7,Score=3.5,Edits=26); DBL2(3D7,Score=3.4,Edits=108); ID2a(HB3_A,Score=2.8,Edits=16); ID2b(DD2,Score=2,Edits=75); DBL3(3D7,Score=4.5,Edits=53); DBL4(DD2,Score=5.1,Edits=25); DBL5(3D7,Score=4.4,Edits=51)
IFM49	NewGuinea	RNA-seq	TonkinHill	Fail	1041	1	1.88	1	1.26	434	ID1(HB3_A,Score=0.9,Edits=76); ID2a(3D7,Score=2.5,Edits=25); ID2b(IGH,Score=0.5,Edits=112); DBL3(3D7,Score=1,Edits=221)
IFM53	NewGuinea	RNA-seq	TonkinHill	Fail	447	1.2	0.45	2	0.99	331	DBL4(IGH,Score=1.2,Edits=172); DBL5(IT4,Score=0.8,Edits=159)
IFM54	NewGuinea	RNA-seq	TonkinHill	Fail	2341	18.4	17.5	5	3.83	415	NTS(IT4,Score=4.8,Edits=4); DBL1(3D7,Score=4.3,Edits=70); ID1(HB3_A,Score=3.6,Edits=30); DBL2(3D7,Score=3.7,Edits=94); ID2a(3D7,Score=1.7,Edits=23); ID2b(DD2,Score=2.2,Edits=73); DBL3(3D7,Score=4.6,Edits=50); DBL4(DD2,Score=5.1,Edits=25); DBL5(3D7,Score=4.6,Edits=46)
IFM56	NewGuinea	RNA-seq	TonkinHill	Fail	435	0.9	1.01	1	1.03	176	DBL4(IT4,Score=1,Edits=176)
IFM57	NewGuinea	RNA-seq	TonkinHill	Fail	2438	17.4	20.7	6	3.63	516	NTS(HB3_A,Score=3,Edits=13); DBL1(3D7,Score=4.8,Edits=43); ID1(IT4,Score=4.1,Edits=23); DBL2(3D7,Score=4.2,Edits=73); ID2a(3D7,Score=1.6,Edits=28); ID2b(3D7,Score=3.4,Edits=45); DBL3(3D7,Score=4.9,Edits=33); DBL4(DD2,Score=4.5,Edits=49); DBL5(3D7,Score=4.9,Edits=29); DBL6(3D7,Score=0.9,Edits=180)
IFM58	NewGuinea	RNA-seq	TonkinHill	Fail	1857	3	1.87	5	2.77	649	DBL1(3D7,Score=3.1,Edits=103); DBL2(DD2,Score=1.8,Edits=178); ID2a(3D7,Score=1.1,Edits=42); ID2b(3D7,Score=3.8,Edits=40); DBL3(3D7,Score=0.8,Edits=198); DBL4(DD2,Score=4.1,Edits=57); DBL5(3D7,Score=4.8,Edits=31)
IFM60	NewGuinea	RNA-seq	TonkinHill	Fail	2150	7.5	24.32	6	3.3	675	DBL1(3D7,Score=3,Edits=117); ID1(3D7,Score=3.5,Edits=30); DBL2(3D7,Score=3.1,Edits=146); ID2b(3D7,Score=2.3,Edits=79); DBL3(3D7,Score=3.8,Edits=69); DBL4(DD2,Score=5.2,Edits=19); DBL5(3D7,Score=4.7,Edits=37); DBL6(3D7,Score=0.7,Edits=178)
IFM61	NewGuinea	RNA-seq	TonkinHill	Fail	117	1.1	0.2	0	0.54	40	NTS(3D7,Score=0.5,Edits=40)
NS_200101_W6_CD36	Mali	RNA-seq	Current study	Fail	2533	14.3	1.26	6	4.26	379	NTS(HB3_A,Score=3.4,Edits=13); DBL1(3D7,Score=4.3,Edits=61); ID1(3D7,Score=2.9,Edits=32); DBL2(3D7,Score=4.7,Edits=50); ID2a(3D7,Score=5.3,Edits=3); ID2b(3D7,Score=4.2,Edits=33); DBL3(3D7,Score=5.2,Edits=18); DBL4(IT4,Score=4.1,Edits=54); DBL5(IT4,Score=4.6,Edits=41); DBL6(3D7,Score=3.9,Edits=74)
NS_210685_W2_CD36	Mali	RNA-seq	Current study	Fail	2512	9.8	1.58	6	4.48	371	NTS(IT4,Score=4.8,Edits=4); DBL1(3D7,Score=4.2,Edits=63); ID1(3D7,Score=3.5,Edits=28); DBL2(3D7,Score=5,Edits=38); ID2a(3D7,Score=5.2,Edits=4); ID2b(3D7,Score=5.1,Edits=14); DBL3(3D7,Score=5.3,Edits=19); DBL4(DD2,Score=5.2,Edits=19); DBL5(3D7,Score=5.3,Edits=12); DBL6(3D7,Score=1.3,Edits=170)
NS_210685_W3_CD36	Mali	RNA-seq	Current study	Fail	2573	20.1	2.37	6	4.65	316	NTS(IT4,Score=4.8,Edits=4); DBL1(3D7,Score=5,Edits=30); ID1(3D7,Score=4.5,Edits=14); DBL2(3D7,Score=4.9,Edits=38); ID2a(3D7,Score=5.3,Edits=3); ID2b(3D7,Score=4.4,Edits=30); DBL3(3D7,Score=5.2,Edits=24); DBL4(DD2,Score=5.3,Edits=16); DBL5(3D7,Score=4.9,Edits=26); DBL6(3D7,Score=2.2,Edits=131)
NS_210685_W4_CD36	Mali	RNA-seq	Current study	Fail	2465	16.8	2.18	6	4.31	428	NTS(IT4,Score=4.7,Edits=5); DBL1(3D7,Score=4.1,Edits=73); ID1(3D7,Score=4.5,Edits=15); DBL2(3D7,Score=4.7,Edits=45); ID2a(3D7,Score=5.3,Edits=3); ID2b(DD2,Score=2.9,Edits=61); DBL3(3D7,Score=5.2,Edits=26); DBL4(3D7,Score=5.3,Edits=17); DBL5(3D7,Score=4.9,Edits=26); DBL6(3D7,Score=1.6,Edits=157)
NS_210685_W6_CD36	Mali	RNA-seq	Current study	Fail	2548	22.3	2.24	6	4.48	376	NTS(IT4,Score=4.8,Edits=4); DBL1(3D7,Score=4.8,Edits=39); ID1(3D7,Score=3.7,Edits=27); DBL2(3D7,Score=4.9,Edits=36); ID2a(3D7,Score=5.3,Edits=3); ID2b(3D7,Score=4,Edits=37); DBL3(3D7,Score=5,Edits=34); DBL4(3D7,Score=5.2,Edits=19); DBL5(3D7,Score=5.2,Edits=18); DBL6(3D7,Score=2,Edits=159)
S_210685_W3_CD36	Mali	RNA-seq	Current study	Fail	2501	12.3	1.27	6	4.56	345	NTS(3D7,Score=4.6,Edits=5); DBL1(3D7,Score=4.5,Edits=52); ID1(3D7,Score=4.6,Edits=14); DBL2(3D7,Score=4.3,Edits=64); ID2a(3D7,Score=5.4,Edits=1); ID2b(3D7,Score=4.4,Edits=25); DBL3(3D7,Score=5.4,Edits=10); DBL4(3D7,Score=5.4,Edits=10); DBL5(3D7,Score=5.2,Edits=16); DBL6(3D7,Score=1.7,Edits=148)
S_210685_W4_CD36	Mali	RNA-seq	Current study	Fail	2556	18	1.96	6	4.53	343	NTS(IT4,Score=4.8,Edits=4); DBL1(3D7,Score=4.7,Edits=41); ID1(3D7,Score=3.8,Edits=25); DBL2(3D7,Score=4,Edits=73); ID2a(3D7,Score=5.3,Edits=2); ID2b(3D7,Score=4.3,Edits=28); DBL3(3D7,Score=5.3,Edits=18); DBL4(DD2,Score=5.3,Edits=17); DBL5(3D7,Score=5.2,Edits=14); DBL6(3D7,Score=2.6,Edits=121)
S_210685_W5_Both	Mali	RNA-seq	Current study	Fail	2617	13.3	1.4	6	4.79	277	NTS(3D7,Score=4.6,Edits=5); DBL1(3D7,Score=5.1,Edits=23); ID1(3D7,Score=4.6,Edits=14); DBL2(3D7,Score=5,Edits=36); ID2a(3D7,Score=5.5,Edits=1); ID2b(3D7,Score=5.2,Edits=10); DBL3(3D7,Score=5.4,Edits=7); DBL4(3D7,Score=5.3,Edits=16); DBL5(3D7,Score=4.6,Edits=35); DBL6(3D7,Score=2.5,Edits=130)
S_210685_W6_CD36	Mali	RNA-seq	Current study	Fail	2545	14.9	1.6	6	4.5	350	NTS(HB3_B,Score=4.6,Edits=5); DBL1(3D7,Score=4,Edits=71); ID1(3D7,Score=4.5,Edits=16); DBL2(3D7,Score=4.5,Edits=54); ID2a(3D7,Score=5.3,Edits=2); ID2b(3D7,Score=3.3,Edits=50); DBL3(3D7,Score=5.3,Edits=16); DBL4(3D7,Score=5.1,Edits=18); DBL5(3D7,Score=5.3,Edits=10); DBL6(3D7,Score=3.1,Edits=108)
SFC13	NewGuinea	RNA-seq	TonkinHill	Fail	2106	4.5	3.13	6	3.4	642	NTS(IT4,Score=4.6,Edits=5); DBL1(IGH,Score=2.8,Edits=136); DBL2(3D7,Score=3.8,Edits=87); ID2a(3D7,Score=1.9,Edits=24); ID2b(DD2,Score=3.3,Edits=56); DBL3(3D7,Score=4,Edits=61); DBL4(DD2,Score=4.4,Edits=45); DBL5(IT4,Score=4.6,Edits=40); DBL6(3D7,Score=1.1,Edits=188)
SFC14	NewGuinea	RNA-seq	TonkinHill	Fail	2411	28.2	17.9	6	3.65	579	NTS(IT4,Score=4.4,Edits=8); DBL1(3D7,Score=3.8,Edits=99); ID1(IT4,Score=3.8,Edits=26); DBL2(3D7,Score=4,Edits=77); ID2a(HB3_A,Score=2.8,Edits=17); ID2b(IGH,Score=2.6,Edits=64); DBL3(3D7,Score=4.5,Edits=58); DBL4(IGH,Score=5,Edits=28); DBL5(IT4,Score=4.5,Edits=40); DBL6(IT4,Score=1.1,Edits=162)
SFC15.CM	NewGuinea	RNA-seq	TonkinHill	Fail	2293	7.3	4.77	6	4.03	538	DBL1(IT4,Score=4,Edits=70); ID1(IT4,Score=5,Edits=9); DBL2(IT4,Score=3.1,Edits=116); ID2a(3D7,Score=5.5,Edits=0); ID2b(DD2,Score=3.1,Edits=56); DBL3(3D7,Score=4.2,Edits=63); DBL4(3D7,Score=4.5,Edits=47); DBL5(IT4,Score=4.8,Edits=32); DBL6(3D7,Score=2.3,Edits=145)
SFC16	NewGuinea	RNA-seq	TonkinHill	Fail	2176	6.7	5.6	5	3.8	546	NTS(DD2,Score=3.6,Edits=9); DBL1(3D7,Score=2.2,Edits=146); ID1(DD2,Score=4.3,Edits=19); DBL2(DD2,Score=2.5,Edits=147); ID2a(3D7,Score=5.4,Edits=2); ID2b(3D7,Score=2.5,Edits=72); DBL3(3D7,Score=4.5,Edits=59); DBL4(DD2,Score=4.7,Edits=37); DBL5(3D7,Score=4.3,Edits=55)
SFC17	NewGuinea	RNA-seq	TonkinHill	Fail	2121	6.7	6.31	5	3.83	479	DBL1(3D7,Score=3.2,Edits=109); ID1(HB3_A,Score=4.2,Edits=20); DBL2(3D7,Score=2.9,Edits=147); ID2b(3D7,Score=2.6,Edits=67); DBL3(3D7,Score=4.4,Edits=62); DBL4(DD2,Score=5.1,Edits=25); DBL5(3D7,Score=4.4,Edits=49)
SFC18	NewGuinea	RNA-seq	TonkinHill	Fail	1082	2.1	1	2	2.77	319	ID2b(DD2,Score=2.1,Edits=95); DBL4(3D7,Score=1.9,Edits=175); DBL5(IT4,Score=4.4,Edits=49)
SFC19	NewGuinea	RNA-seq	TonkinHill	Fail	2020	2.3	1.97	5	3.03	598	DBL1(IT4,Score=3.1,Edits=118); DBL2(3D7,Score=1.9,Edits=171); ID2a(3D7,Score=3.7,Edits=11); ID2b(3D7,Score=1,Edits=91); DBL3(3D7,Score=3.4,Edits=92); DBL4(DD2,Score=3.6,Edits=74); DBL5(IT4,Score=4.6,Edits=41)
SFC21	NewGuinea	RNA-seq	TonkinHill	Fail	2222	6.8	7.01	6	3.03	635	NTS(3D7,Score=2.1,Edits=16); DBL1(3D7,Score=3.3,Edits=108); DBL2(3D7,Score=3.5,Edits=113); ID2a(3D7,Score=1,Edits=28); ID2b(DD2,Score=2.6,Edits=60); DBL3(3D7,Score=5.2,Edits=22); DBL4(DD2,Score=4.6,Edits=43); DBL5(3D7,Score=4.4,Edits=48); DBL6(3D7,Score=0.6,Edits=197)
SFC22	NewGuinea	RNA-seq	TonkinHill	Fail	2364	6.2	3.16	6	3.76	602	NTS(3D7,Score=4.4,Edits=7); DBL1(3D7,Score=3.4,Edits=108); ID1(3D7,Score=4.6,Edits=15); DBL2(DD2,Score=2.2,Edits=165); ID2b(3D7,Score=3.2,Edits=52); DBL3(3D7,Score=4.9,Edits=37); DBL4(3D7,Score=5.1,Edits=26); DBL5(3D7,Score=4.8,Edits=32); DBL6(3D7,Score=1.4,Edits=160)
SFC23	NewGuinea	RNA-seq	TonkinHill	Fail	2144	3.8	4.56	6	2.83	778	NTS(IT4,Score=2.4,Edits=15); DBL1(3D7,Score=1.3,Edits=189); ID1(3D7,Score=2.2,Edits=48); DBL2(3D7,Score=3.3,Edits=109); ID2a(HB3_B,Score=2.8,Edits=18); ID2b(3D7,Score=1.7,Edits=78); DBL3(3D7,Score=4.3,Edits=63); DBL4(3D7,Score=5.1,Edits=28); DBL5(3D7,Score=4.6,Edits=38); DBL6(3D7,Score=0.5,Edits=192)
SFC25	NewGuinea	RNA-seq	TonkinHill	Fail	594	1	6.21	0	4.19	14	ID2a(3D7,Score=4.2,Edits=14)
SFM1	NewGuinea	RNA-seq	TonkinHill	Fail	2318	7.2	7.2	5	4.34	374	DBL1(3D7,Score=3.6,Edits=96); ID1(DD2,Score=4.6,Edits=15); DBL2(DD2,Score=4,Edits=75); ID2a(3D7,Score=5.4,Edits=2); ID2b(DD2,Score=3.2,Edits=50); DBL3(3D7,Score=4.3,Edits=62); DBL4(DD2,Score=5.3,Edits=13); DBL5(IT4,Score=4.2,Edits=61)
SFM10	NewGuinea	RNA-seq	TonkinHill	Fail	494	1.1	0.19	1	1.55	278	NTS(DD2,Score=1.5,Edits=28); DBL1(3D7,Score=0.7,Edits=225); ID2a(3D7,Score=2.5,Edits=25)
SFM5	NewGuinea	RNA-seq	TonkinHill	Fail	527	1.3	1.63	1	1.88	149	DBL5(3D7,Score=1.9,Edits=149)
SFM6	NewGuinea	RNA-seq	TonkinHill	Fail	1671	3.7	3.6	4	3.19	624	ID1(DD2,Score=4.4,Edits=20); DBL2(3D7,Score=0.7,Edits=287); ID2b(3D7,Score=2.5,Edits=88); DBL3(3D7,Score=2.8,Edits=120); DBL4(DD2,Score=4.4,Edits=53); DBL5(IT4,Score=4.2,Edits=56)
SFM7	NewGuinea	RNA-seq	TonkinHill	Fail	2260	33.4	24.1	5	3.67	465	NTS(HB3_A,Score=2.8,Edits=15); DBL1(3D7,Score=3.2,Edits=100); ID1(DD2,Score=4.5,Edits=15); DBL2(DD2,Score=2.3,Edits=149); ID2a(3D7,Score=2.1,Edits=24); ID2b(IGH,Score=3.9,Edits=43); DBL3(3D7,Score=4.7,Edits=46); DBL4(IGH,Score=5,Edits=28); DBL5(IT4,Score=4.5,Edits=45)
SFU2	NewGuinea	RNA-seq	TonkinHill	Fail	1674	1.7	1.43	4	2.92	542	ID1(3D7,Score=1.8,Edits=60); DBL2(IGH,Score=1.4,Edits=191); ID2b(3D7,Score=3.6,Edits=47); DBL3(3D7,Score=2.1,Edits=149); DBL4(DD2,Score=4.7,Edits=37); DBL5(3D7,Score=3.9,Edits=58)
SFU3	NewGuinea	RNA-seq	TonkinHill	Fail	1542	3	2.57	3	3.04	393	ID1(IT4,Score=3,Edits=40); ID2b(3D7,Score=2.7,Edits=79); DBL3(3D7,Score=0.8,Edits=183); DBL4(IGH,Score=4.8,Edits=32); DBL5(IT4,Score=3.9,Edits=59)
SXC2	NewGuinea	RNA-seq	TonkinHill	Fail	2326	21.2	18.5	6	3.65	641	NTS(DD2,Score=2,Edits=18); DBL1(3D7,Score=3.2,Edits=114); ID1(DD2,Score=4.6,Edits=15); DBL2(DD2,Score=3.6,Edits=94); ID2a(3D7,Score=5.4,Edits=2); ID2b(DD2,Score=3.5,Edits=52); DBL3(3D7,Score=4.2,Edits=72); DBL4(DD2,Score=5.1,Edits=26); DBL5(IT4,Score=4.3,Edits=56); DBL6(IT4,Score=0.6,Edits=192)
SFM3	NewGuinea	RNA-seq	TonkinHill	Fail; Polyclonal	2340	42.6	44.42	6	4.13	476	NTS(IT4,Score=4.6,Edits=5); DBL1(IGH,Score=3.9,Edits=81); DBL2(3D7,Score=4.6,Edits=56); ID2a(3D7,Score=4,Edits=15); ID2b(HB3_B,Score=4.5,Edits=30); DBL3(3D7,Score=5.1,Edits=29); DBL4(3D7,Score=4.8,Edits=39); DBL5(IT4,Score=4.5,Edits=45); DBL6(3D7,Score=1.2,Edits=176)
