# Supplementary material for: Placental malaria vaccine candidate antigen VAR2CSA displays atypical domain architecture in some Plasmodium falciparum strains
Source: Commun Biol. 2019 Dec 6;2:457. doi: 10.1038/s42003-019-0704-z (PMC6897902; doi:10.1038/s42003-019-0704-z)
Supplement: Supplementary file 5 — Supplementary Data 3 [file 42003_2019_704_MOESM5_ESM.xlsx]

## Sheet: TANZANIA
Oxford_ID	LMIV_ID	Origin	ena	Link
PE0127-C	C0095a01	Tanzania: Muheza Child	ERS354281	ftp://ftp.sra.ebi.ac.uk/vol1/fastq/ERR449/ERR449897/ERR449897_2.fastq.gz
PE0013-C	C0111a01	Tanzania: Muheza Child	ERS013053	ftp://ftp.sra.ebi.ac.uk/vol1/fastq/ERR022/ERR022906/ERR022906_2.fastq.gz
PE0019-C	C0181a01	Tanzania: Muheza Child	ERS013057	ftp://ftp.sra.ebi.ac.uk/vol1/fastq/ERR022/ERR022907/ERR022907_2.fastq.gz
PE0128-C	C02000521	Tanzania: Morogoro Child	ERS354283	ftp://ftp.sra.ebi.ac.uk/vol1/fastq/ERR449/ERR449899/ERR449899_2.fastq.gz
PE0022-C	C02000629	Tanzania: Morogoro Child	ERS013090	ftp://ftp.sra.ebi.ac.uk/vol1/fastq/ERR022/ERR022531/ERR022531_2.fastq.gz
PE0028-C	C02000640	Tanzania: Morogoro Child	ERS144058	ftp://ftp.sra.ebi.ac.uk/vol1/fastq/ERR171/ERR171647/ERR171647_2.fastq.gz
PE0135-C	C02000646	Tanzania: Morogoro Child	ERS354271	ftp://ftp.sra.ebi.ac.uk/vol1/fastq/ERR439/ERR439526/ERR439526_2.fastq.gz
PE0027-C	C02000708	Tanzania: Morogoro Child	ERS144057	ftp://ftp.sra.ebi.ac.uk/vol1/fastq/ERR171/ERR171646/ERR171646_2.fastq.gz
PE0021-C	C02000835	Tanzania: Morogoro Child	ERS013059	ftp://ftp.sra.ebi.ac.uk/vol1/fastq/ERR022/ERR022908/ERR022908_2.fastq.gz
PE0023-C	C02000843	Tanzania: Morogoro Child	ERS013060	ftp://ftp.sra.ebi.ac.uk/vol1/fastq/ERR027/ERR027093/ERR027093_2.fastq.gz
PE0024-C	C02000863	Tanzania: Morogoro Child	ERS013061	ftp://ftp.sra.ebi.ac.uk/vol1/fastq/ERR022/ERR022909/ERR022909_2.fastq.gz
PE0025-C	C02000867	Tanzania: Morogoro Child	ERS013062	ftp://ftp.sra.ebi.ac.uk/vol1/fastq/ERR027/ERR027094/ERR027094_2.fastq.gz
PE0121-C	C02116511	Tanzania: Morogoro Child	ERS354264	ftp://ftp.sra.ebi.ac.uk/vol1/fastq/ERR439/ERR439519/ERR439519_2.fastq.gz
PE0141-C	C02117551	Tanzania: Morogoro Child	ERS354286	ftp://ftp.sra.ebi.ac.uk/vol1/fastq/ERR449/ERR449902/ERR449902_2.fastq.gz
PE0144-C	C02117711	Tanzania: Morogoro Child	ERS354292	ftp://ftp.sra.ebi.ac.uk/vol1/fastq/ERR449/ERR449908/ERR449908_2.fastq.gz
PE0137-C	C02118021	Tanzania: Morogoro Child	ERS354277	ftp://ftp.sra.ebi.ac.uk/vol1/fastq/ERR439/ERR439532/ERR439532_2.fastq.gz
PE0145-C	C02122531	Tanzania: Morogoro Child	ERS354266	ftp://ftp.sra.ebi.ac.uk/vol1/fastq/ERR439/ERR439521/ERR439521_2.fastq.gz
PE0129-C	C02123031	Tanzania: Morogoro Child	ERS354285	ftp://ftp.sra.ebi.ac.uk/vol1/fastq/ERR449/ERR449901/ERR449901_2.fastq.gz
PE0126-C	C02123921	Tanzania: Morogoro Child	ERS354279	ftp://ftp.sra.ebi.ac.uk/vol1/fastq/ERR449/ERR449895/ERR449895_2.fastq.gz
PE0140-C	C02124751	Tanzania: Morogoro Child	ERS354284	ftp://ftp.sra.ebi.ac.uk/vol1/fastq/ERR449/ERR449900/ERR449900_2.fastq.gz
PE0131-C	C02128931	Tanzania: Morogoro Child	ERS354289	ftp://ftp.sra.ebi.ac.uk/vol1/fastq/ERR449/ERR449905/ERR449905_2.fastq.gz
PE0123-C	C0372a01	Tanzania: Muheza Child	ERS354270	ftp://ftp.sra.ebi.ac.uk/vol1/fastq/ERR439/ERR439525/ERR439525_2.fastq.gz
PE0138-C	C04000066	Tanzania: Morogoro Child	ERS354280	ftp://ftp.sra.ebi.ac.uk/vol1/fastq/ERR449/ERR449896/ERR449896_2.fastq.gz
PE0136-C	C04006931	Tanzania: Morogoro Child	ERS354274	ftp://ftp.sra.ebi.ac.uk/vol1/fastq/ERR439/ERR439529/ERR439529_2.fastq.gz
PE0122-C	C04033041	Tanzania: Morogoro Child	ERS354267	ftp://ftp.sra.ebi.ac.uk/vol1/fastq/ERR439/ERR439522/ERR439522_2.fastq.gz
PE0133-C	C04048431	Tanzania: Morogoro Child	ERS354265	ftp://ftp.sra.ebi.ac.uk/vol1/fastq/ERR439/ERR439520/ERR439520_2.fastq.gz
PE0134-C	C04058551	Tanzania: Morogoro Child	ERS354268	ftp://ftp.sra.ebi.ac.uk/vol1/fastq/ERR439/ERR439523/ERR439523_2.fastq.gz
PE0143-C	C04058557	Tanzania: Morogoro Child	ERS354290	ftp://ftp.sra.ebi.ac.uk/vol1/fastq/ERR449/ERR449906/ERR449906_2.fastq.gz
PE0146-C	C04066111	Tanzania: Morogoro Child	ERS354269	ftp://ftp.sra.ebi.ac.uk/vol1/fastq/ERR439/ERR439524/ERR439524_2.fastq.gz
PE0148-C	C04067751	Tanzania: Morogoro Child	ERS354275	ftp://ftp.sra.ebi.ac.uk/vol1/fastq/ERR439/ERR439530/ERR439530_2.fastq.gz
PE0125-C	C04079631	Tanzania: Morogoro Child	ERS354276	ftp://ftp.sra.ebi.ac.uk/vol1/fastq/ERR439/ERR439531/ERR439531_2.fastq.gz
PE0130-C	C04103631	Tanzania: Morogoro Child	ERS354287	ftp://ftp.sra.ebi.ac.uk/vol1/fastq/ERR449/ERR449903/ERR449903_2.fastq.gz
PE0132-C	C04134141	Tanzania: Morogoro Child	ERS354291	ftp://ftp.sra.ebi.ac.uk/vol1/fastq/ERR449/ERR449907/ERR449907_2.fastq.gz
PE0142-C	C04138961	Tanzania: Morogoro Child	ERS354288	ftp://ftp.sra.ebi.ac.uk/vol1/fastq/ERR449/ERR449904/ERR449904_2.fastq.gz
PE0139-C	C04141731	Tanzania: Morogoro Child	ERS354282	ftp://ftp.sra.ebi.ac.uk/vol1/fastq/ERR449/ERR449898/ERR449898_2.fastq.gz
PE0020-C	C0504a01	Tanzania: Muheza Child	ERS013058	ftp://ftp.sra.ebi.ac.uk/vol1/fastq/ERR022/ERR022920/ERR022920_2.fastq.gz
PE0016-C	M0038	Tanzania: Muheza Maternal	ERS013054	ftp://ftp.sra.ebi.ac.uk/vol1/fastq/ERR022/ERR022861/ERR022861_2.fastq.gz
PE0009-C	M03070710	Tanzania: Morogoro Maternal	ERS010095	ftp://ftp.sra.ebi.ac.uk/vol1/fastq/ERR018/ERR018912/ERR018912_2.fastq.gz
PE0017-C	M0466	Tanzania: Muheza Maternal	ERS013055	ftp://ftp.sra.ebi.ac.uk/vol1/fastq/ERR022/ERR022919/ERR022919_2.fastq.gz
PE0018-C	M0584	Tanzania: Muheza Maternal	ERS013056	ftp://ftp.sra.ebi.ac.uk/vol1/fastq/ERR027/ERR027092/ERR027092_2.fastq.gz
PE0002-CW	M0711	Tanzania: Muheza Maternal	ERS010096	ftp://ftp.sra.ebi.ac.uk/vol1/fastq/ERR018/ERR018913/ERR018913_2.fastq.gz
PE0010-C	M0736	Tanzania: Muheza Maternal	ERS010097	ftp://ftp.sra.ebi.ac.uk/vol1/fastq/ERR018/ERR018914/ERR018914_2.fastq.gz
PE0011-C	M0918	Tanzania: Muheza Maternal	ERS010098	ftp://ftp.sra.ebi.ac.uk/vol1/fastq/ERR018/ERR018915/ERR018915_2.fastq.gz
PE0124-C	M0920	Tanzania: Muheza Maternal	ERS354273	ftp://ftp.sra.ebi.ac.uk/vol1/fastq/ERR439/ERR439528/ERR439528_2.fastq.gz
PE0147-C	M0984	Tanzania: Muheza Maternal	ERS354272	ftp://ftp.sra.ebi.ac.uk/vol1/fastq/ERR439/ERR439527/ERR439527_2.fastq.gz
PE0012-C	M1000	Tanzania: Muheza Maternal	ERS010099	ftp://ftp.sra.ebi.ac.uk/vol1/fastq/ERR018/ERR018916/ERR018916_2.fastq.gz
PE0030-C	M1010	Tanzania: Muheza Maternal	ERS144060	ftp://ftp.sra.ebi.ac.uk/vol1/fastq/ERR171/ERR171649/ERR171649_2.fastq.gz

## Sheet: MALI
Initiative	Project #	Technology	Strain	Country/ Region	City/Village/Locality	Date Collected (Year)	NCBI Project ID	Study Accession #
Plasmodium 100 Genomes	G14327	Illumina	Mali PS189	Mali	Bandiagara	1999-2002	67411	SRP007838
Plasmodium 100 Genomes	G14106	Illumina	MaliPS096	Mali	Bandiagara	1999-2002	67411	SRP007838
Plasmodium 100 Genomes	G14320	Illumina	MaliPS097	Mali	Bandiagara	1999-2002	67411	SRP007838
Plasmodium 100 Genomes	G14321	Illumina	MaliPS103	Mali	Bandiagara	1999-2002	67411	SRP007838
Plasmodium 100 Genomes	G14322	Illumina	MaliPS122	Mali	Bandiagara	1999-2002	67411	SRP007838
Plasmodium 100 Genomes	G14323	Illumina	MaliPS149	Mali	Bandiagara	1999-2002	67411	SRP007838
Plasmodium 100 Genomes	G14324	Illumina	MaliPS170	Mali	Bandiagara	1999-2002	67411	SRP007838
Plasmodium 100 Genomes	G14325	Illumina	MaliPS183	Mali	Bandiagara	1999-2002	67411	SRP007838
Plasmodium 100 Genomes	G14326	Illumina	MaliPS186	Mali	Bandiagara	1999-2002	67411	SRP007838
Plasmodium 100 Genomes	G14328	Illumina	MaliPS206	Mali	Bandiagara	1999-2002	67411	SRP007838
Plasmodium 100 Genomes	G14329	Illumina	MaliPS250	Mali	Bandiagara	1999-2002	67411	SRP007838

## Sheet: LAB Strains
Initiative	Project #	Technology	Organism	Strain	Country/Region	NCBI Project ID	Study Accession #
Plasmodium 100 Genomes	G14108	Illumina	Plasmodium falciparum	7G8	Brazil	67411	SRP007838
Plasmodium 100 Genomes	G14104	Illumina	Plasmodium falciparum	FCH/4	Philippines	67411	SRP007838
Plasmodium 100 Genomes	G14101	Illumina	Plasmodium falciparum	Malayan Camp	Malaysia	67411	SRP007838
Plasmodium 100 Genomes	G14109	Illumina	Plasmodium falciparum	NF135/5.C10	Cambodia	67411	SRP007838
Plasmodium 100 Genomes	G14107	Illumina	Plasmodium falciparum	NF54	Netherlands	67411	SRP007838
Plasmodium 100 Genomes	G14100	Illumina	Plasmodium falciparum	Santa Lucia (Salvador I)	El Salvador	67411	SRP007838
Plasmodium 100 Genomes	G14103	Illumina	Plasmodium falciparum	Uganda Palo-Alto (FUP/H)	Uganda	67411	SRP007838
Plasmodium 100 Genomes	G14102	Illumina	Plasmodium falciparum	Vietnam Oak-Knoll (FVO)	Vietnam	67411	SRP007838
		Illumina	Plasmodium falciparum	3D7			ERR019061
		Illumina	Plasmodium falciparum	CS2			ERR027115
		Illumina	Plasmodium falciparum	DD2			ERR012840
		Illumina	Plasmodium falciparum	GB4			ERR027100
		Illumina	Plasmodium falciparum	HB3			ERR019054
		Illumina	Plasmodium falciparum	IT4_FCR3			ERR862171
		Illumina	Plasmodium falciparum	W2			SRR1335983

## Sheet: Others
Publication	Technology	Organism	SampleID	Country/Region	Study Accession #
Lee (2018) Sci. Transl. Med.	Illumina	Plasmodium falciparum	CH_477	Gambia	ERS2154673
Lee (2018) Sci. Transl. Med.	Illumina	Plasmodium falciparum	CH_488	Gambia	ERS2154675
Lee (2018) Sci. Transl. Med.	Illumina	Plasmodium falciparum	HL_157	Gambia	ERS2154678
Tonkin-Hill (2018) PLOS Biology	Illumina	Plasmodium falciparum	IFC66	NewGuinea	ERR2028829
Tonkin-Hill (2018) PLOS Biology	Illumina	Plasmodium falciparum	SFM8	NewGuinea	ERR2028823
