# Supplementary material for: Placental malaria vaccine candidate antigen VAR2CSA displays atypical domain architecture in some Plasmodium falciparum strains
Source: Commun Biol. 2019 Dec 6;2:457. doi: 10.1038/s42003-019-0704-z (PMC6897902; doi:10.1038/s42003-019-0704-z)
Supplement: Supplementary file 7 — Supplementary Data 5 [file 42003_2019_704_MOESM7_ESM.xlsx]

## Sheet: Figure 4A
	BSA			CD36			CSA
	Assay1	Assay2	Assay3	Assay1	Assay2	Assay3	Assay1	Assay2	Assay3
M2001010	0.8	0.4	3.5	32	112.8	113.6	95.16	456.2	385
NF54-CSA	0.2	0.6	4.8	9.9	71.5	108	167.36	395.8	485
FCR3-CSA	0.2	0.2	1	0.4	0.3	9	528.32	640.7	722.4

## Sheet: Figure 5
Figure 5B
	DBL7εM200101			VAR2CSAM200101			VAR2CSANF54			MSP1
	Assay1	Assay2	Assay3	Assay1	Assay2	Assay3	Assay1	Assay2	Assay3	Assay1	Assay2	Assay3
0	0.04825	0.0479	0.0473	0.0444	0.04685	0.0475	0.0444	0.0471	0.0466	0.0479	0.0513	0.0552
0.15625	0.0467	0.04775	0.04675	0.0668	0.04645	0.0475	0.0603	0.04915	0.04915	0.04615	0.04805	0.05385
0.3125	0.04825	0.05	0.04725	0.0595	0.04895	0.04975	0.0793	0.0752	0.08045	0.04785	0.04835	0.0481
0.625	0.05325	0.05055	0.05505	0.07685	0.0512	0.0736	0.12075	0.1504	0.1178	0.04955	0.0488	0.05345
1.25	0.0624	0.05765	0.06415	0.11355	0.0974	0.09825	0.21065	0.2708	0.19855	0.0555	0.0485	0.0517
2.5	0.08175	0.07605	0.08735	0.1829	0.2098	0.1454	0.4787	0.4972	0.3499	0.06525	0.04905	0.05205
5	0.1287	0.1466	0.1747	0.2947	0.3996	0.2908	0.98845	1.0054	0.7248	0.07895	0.06425	0.05105
10	0.2821	0.3042	0.3494	0.4747	0.8192	0.5366	1.7249	1.9064	1.4996	0.1229	0.05815	0.06185
Figure 5C
	Multigravidae			Primigravidae			Children
	Assay1	Assay2	Assay3	Assay1	Assay2	Assay3	Assay1	Assay2	Assay3
M0101-DBL7	1.4571	1.4511	1.42455	0.8278	0.912	0.86075	0.304	0.3554	0.42135
M0101-Fv2	3.6992	3.4587	3.34005	1.9888	2.50265	2.39825	0.32385	0.31425	0.379
Nf54-Fv2	4.5652	3.96195	3.8585	3.23975	3.5244	3.4453	0.39595	0.3148	0.418
FCR3-DBL5	4.0988	3.73535	3.56375	3.10045	3.51935	3.41205	1.01305	1.1476	1.16565

## Sheet: Supplementary Figure 6
Supplementary Figure6A	DBL7ƐM200101
		Multigravidae			Primigravidae			Children
		Assay1	Assay2	Assay3	Assay1	Assay2	Assay3	Assay1	Assay2	Assay3
	5x10-2	1.4571	1.4511	1.42455	0.8278	0.912	0.86075	0.304	0.3554	0.42135
	5x10-3	0.37525	0.3214	0.4007	0.22545	0.14075	0.14445	0.16445	0.18645	0.2708
	5x10-4	0.16725	0.1916	0.28985	0.14905	0.06045	0.0607	0.14715	0.16995	0.26325
Supplementary Figure 6B	VAR2CSAM200101
		Multigravidae			Primigravidae			Children
		Assay1	Assay2	Assay3	Assay1	Assay2	Assay3	Assay1	Assay2	Assay3
	5x10-2	3.6992	3.4587	3.34005	1.9888	2.50265	2.39825	0.32385	0.31425	0.379
	5x10-3	0.97305	1.1008	1.0788	0.44345	0.46515	0.45295	0.2197	0.1834	0.28405
	5x10-4	0.299	0.2914	0.3684	0.23485	0.10445	0.09845	0.2343	0.178	0.2804
Supplementary Figure 6C	DBL5ƐFCR3
		Multigravidae			Primigravidae			Children
		Assay1	Assay2	Assay3	Assay1	Assay2	Assay3	Assay1	Assay2	Assay3
	5x10-2	4.0988	3.73535	3.56375	3.10045	3.51935	3.41205	1.01305	1.1476	1.16565
	5x10-3	1.25845	1.29755	1.2873	0.74905	0.90085	0.86795	0.4154	0.30295	0.40495
	5x10-4	0.40315	0.31225	0.393	0.3556	0.16805	0.1661	0.3204	0.21495	0.3089
Supplementary Figure 6D	VAR2CSANF54
		Multigravidae			Primigravidae			Children
		Assay1	Assay2	Assay3	Assay1	Assay2	Assay3	Assay1	Assay2	Assay3
	5x10-2	4.5652	3.96195	3.8585	3.23975	3.5244	3.4453	0.39595	0.3148	0.418
	5x10-3	1.77055	1.729	1.6975	0.8	0.9593	0.9334	0.22895	0.18775	0.2811
	5x10-4	0.41755	0.3697	0.45205	0.2879	0.16585	0.1537	0.2347	0.1736	0.266
